# Supplementary material for: Implications of Podoplanin Overexpression in the Malignant Transformation of Oral Potentially Malignant Disorders: A Systematic Review and Meta-Analysis
Source: Cancers (Basel). 2025 Oct 28;17(21):3448. doi: 10.3390/cancers17213448 (PMC12609328; doi:10.3390/cancers17213448)
Supplement: Supplementary file 1 [file cancers-17-03448-s001.zip]

Archive with 1 entries (1 files):
- cancers-3942480-supplementary.pdf
